# Supplementary material for: Novel Terpineol-Based Silver Nanoparticle Ink with High Stability for Inkjet Printing
Source: Nanomaterials (Basel). 2025 Jun 20;15(13):955. doi: 10.3390/nano15130955 (PMC12251367; doi:10.3390/nano15130955)
Supplement: Supplementary file 1 [file nanomaterials-15-00955-s001.zip]

Archive with 1 entries (1 files):
- nanomaterials-3645230-supplementary.pdf
